# Supplementary material for: Comirnaty-Elicited and Convalescent Sera Recognize Different Spike Epitopes
Source: Vaccines (Basel). 2021 Dec 1;9(12):1419. doi: 10.3390/vaccines9121419 (PMC8708883; doi:10.3390/vaccines9121419)
Supplement: Supplementary file 1 [file vaccines-09-01419-s001.zip]

Archive with 1 entries (1 files):
- vaccines-1447500-supplementary.pdf
